# Supplementary material for: Tuning the anion binding properties of lanthanide receptors to discriminate nucleoside phosphates in a sensing array
Source: Chem Sci. 2020 Mar 11;11(14):3619–28. doi: 10.1039/d0sc00343c (PMC8152522; doi:10.1039/d0sc00343c)
Supplement: SC-011-D0SC00343C-s002 [file SC-011-D0SC00343C-s002.cif]

# Electronic Supplementary Material (ESI) for Chemical Science.
# This journal is © The Royal Society of Chemistry 2020

####################################################################### 
# 
# This file contains crystal structure data downloaded from the 
# Cambridge Structural Database (CSD) hosted by the Cambridge 
# Crystallographic Data Centre (CCDC).
# 
# Full information about CCDC data access policies and citation 
# guidelines are available at http://www.ccdc.cam.ac.uk/access/V1 
# 
# Audit and citation data items may have been added by the CCDC. 
# Please retain this information to preserve the provenance of 
# this file and to allow appropriate attribution of the data. 
# 
#######################################################################

data_Eu1+
_database_code_depnum_ccdc_archive 'CCDC 1975607'
loop_
_audit_author_name
_audit_author_address
'Mark Elsegood'
;Loughborough University
United Kingdom
;
_audit_update_record             
;
2020-01-06 deposited with the CCDC.	2020-03-11 downloaded from the CCDC.
;

_audit_creation_method           SHELXL-2018/1
_shelx_SHELXL_version_number     2018/1
_chemical_name_systematic        ?
_chemical_name_common            ?
_chemical_melting_point          ?
_chemical_formula_moiety         'C37 H61 Eu N8 O15, 7(H2 O)'
_chemical_formula_sum            'C37 H61 Eu N8 O15'
_chemical_formula_weight         1009.89

loop_
_atom_type_symbol
_atom_type_description
_atom_type_scat_dispersion_real
_atom_type_scat_dispersion_imag
_atom_type_scat_source
C C 0.0033 0.0016 'International Tables Vol C Tables 4.2.6.8 and 6.1.1.4'
H H 0.0000 0.0000 'International Tables Vol C Tables 4.2.6.8 and 6.1.1.4'
N N 0.0061 0.0033 'International Tables Vol C Tables 4.2.6.8 and 6.1.1.4'
O O 0.0106 0.0060 'International Tables Vol C Tables 4.2.6.8 and 6.1.1.4'
Eu Eu -0.1578 3.6682 'International Tables Vol C Tables 4.2.6.8 and 6.1.1.4'

_space_group_crystal_system      orthorhombic
_space_group_IT_number           70
_space_group_name_H-M_alt        'F d d d'
_space_group_name_Hall           '-F 2uv 2vw'

_shelx_space_group_comment       
; 
The symmetry employed for this shelxl refinement is uniquely defined 
by the following loop, which should always be used as a source of 
symmetry information in preference to the above space-group names. 
They are only intended as comments. 
;

loop_
_space_group_symop_operation_xyz
'x, y, z'
'-x+3/4, -y+3/4, z'
'-x+3/4, y, -z+3/4'
'x, -y+3/4, -z+3/4'
'x, y+1/2, z+1/2'
'-x+3/4, -y+5/4, z+1/2'
'-x+3/4, y+1/2, -z+5/4'
'x, -y+5/4, -z+5/4'
'x+1/2, y, z+1/2'
'-x+5/4, -y+3/4, z+1/2'
'-x+5/4, y, -z+5/4'
'x+1/2, -y+3/4, -z+5/4'
'x+1/2, y+1/2, z'
'-x+5/4, -y+5/4, z'
'-x+5/4, y+1/2, -z+3/4'
'x+1/2, -y+5/4, -z+3/4'
'-x, -y, -z'
'x-3/4, y-3/4, -z'
'x-3/4, -y, z-3/4'
'-x, y-3/4, z-3/4'
'-x, -y+1/2, -z+1/2'
'x-3/4, y-1/4, -z+1/2'
'x-3/4, -y+1/2, z-1/4'
'-x, y-1/4, z-1/4'
'-x+1/2, -y, -z+1/2'
'x-1/4, y-3/4, -z+1/2'
'x-1/4, -y, z-1/4'
'-x+1/2, y-3/4, z-1/4'
'-x+1/2, -y+1/2, -z'
'x-1/4, y-1/4, -z'
'x-1/4, -y+1/2, z-3/4'
'-x+1/2, y-1/4, z-3/4'

_cell_length_a                   18.1194(3)
_cell_length_b                   20.3557(3)
_cell_length_c                   43.9834(7)
_cell_angle_alpha                90
_cell_angle_beta                 90
_cell_angle_gamma                90
_cell_volume                     16222.5(4)
_cell_formula_units_Z            16
_cell_measurement_temperature    100(2)
_cell_measurement_reflns_used    25634
_cell_measurement_theta_min      2.0290
_cell_measurement_theta_max      30.8860

_exptl_crystal_description       prism
_exptl_crystal_colour            colourless
_exptl_crystal_density_meas      ?
_exptl_crystal_density_method    'not measured'
_exptl_crystal_density_diffrn    1.654
_exptl_crystal_F_000             8352
_exptl_transmission_factor_min   ?
_exptl_transmission_factor_max   ?
_exptl_crystal_size_max          0.180
_exptl_crystal_size_mid          0.130
_exptl_crystal_size_min          0.120
_exptl_absorpt_coefficient_mu    1.628
_shelx_estimated_absorpt_T_min   0.758
_shelx_estimated_absorpt_T_max   0.829
_exptl_absorpt_correction_type   gaussian
_exptl_absorpt_correction_T_min  0.319
_exptl_absorpt_correction_T_max  1.000
_exptl_absorpt_process_details   
; 
CrysAlisPro 1.171.39.46b (Rigaku Oxford Diffraction, 2018) 
Numerical absorption correction based on gaussian integration over 
   a multifaceted crystal model 
Empirical absorption correction using spherical harmonics, 
 implemented in SCALE3 ABSPACK scaling algorithm. 
;
_exptl_absorpt_special_details   ?
_diffrn_ambient_temperature      100(2)
_diffrn_radiation_wavelength     0.71073
_diffrn_radiation_type           MoK\a
_diffrn_source                   'Rotating-anode X-ray tube'
_diffrn_detector_area_resol_mean 10
_diffrn_detector                 'hybrid pixel detector'
_diffrn_measurement_device       'four-circle diffractometer'
_diffrn_measurement_device_details 'Rigaku, AFC12 \k goniometer'
_diffrn_measurement_device_type  
;
Rigaku FRE+ equipped with VHF Varimax confocal mirrors and an AFC12 
goniometer and HyPix 6000 detector
;
_diffrn_measurement_method       'profile data from \w-scans'
_diffrn_measurement_specimen_support 'MiTeGen MicroLoop'
_diffrn_radiation_monochromator  'Confocal mirrors, VHF Varimax'

_diffrn_reflns_number            46525
_diffrn_reflns_av_unetI/netI     0.0124
_diffrn_reflns_av_R_equivalents  0.0254
_diffrn_reflns_limit_h_min       -23
_diffrn_reflns_limit_h_max       23
_diffrn_reflns_limit_k_min       -26
_diffrn_reflns_limit_k_max       19
_diffrn_reflns_limit_l_min       -56
_diffrn_reflns_limit_l_max       57
_diffrn_reflns_theta_min         1.574
_diffrn_reflns_theta_max         27.483
_diffrn_reflns_theta_full        25.242
_diffrn_measured_fraction_theta_max 0.999
_diffrn_measured_fraction_theta_full 0.999
_diffrn_reflns_Laue_measured_fraction_max 0.999
_diffrn_reflns_Laue_measured_fraction_full 0.999
_diffrn_reflns_point_group_measured_fraction_max 0.999
_diffrn_reflns_point_group_measured_fraction_full 0.999
_reflns_number_total             4666
_reflns_number_gt                4373
_reflns_threshold_expression     'I > 2\s(I)'
_reflns_Friedel_coverage         0.000
_reflns_Friedel_fraction_max     .
_reflns_Friedel_fraction_full    .

_reflns_special_details          
; 
 Reflections were merged by SHELXL according to the crystal 
 class for the calculation of statistics and refinement. 
  
 _reflns_Friedel_fraction is defined as the number of unique 
 Friedel pairs measured divided by the number that would be 
 possible theoretically, ignoring centric projections and 
 systematic absences. 
;

_computing_data_collection       'CrysAlisPro 1.171.39.46b (Rigaku OD, 2018)'
_computing_cell_refinement       'CrysAlisPro 1.171.39.46b (Rigaku OD, 2018)'
_computing_data_reduction        'CrysAlisPro 1.171.39.46b (Rigaku OD, 2018)'
_computing_structure_solution    'SHELXT 2014/5 (Sheldrick, 2014)'
_computing_structure_refinement  'SHELXL-2018/1 (Sheldrick, 2018)'
_computing_molecular_graphics    'Bruker SHELXTL'
_computing_publication_material  'Bruker SHELXTL'
_refine_special_details          ?
_refine_ls_structure_factor_coef Fsqd
_refine_ls_matrix_type           full
_refine_ls_weighting_scheme      calc
_refine_ls_weighting_details     
'w=1/[\s^2^(Fo^2^)+(0.0303P)^2^+296.7450P] where P=(Fo^2^+2Fc^2^)/3'
_atom_sites_solution_primary     iterative
_atom_sites_solution_secondary   difmap
_atom_sites_solution_hydrogens   mixed
_refine_ls_hydrogen_treatment    mixed
_refine_ls_extinction_method     none
_refine_ls_extinction_coef       .
_refine_ls_number_reflns         4666
_refine_ls_number_parameters     318
_refine_ls_number_restraints     57
_refine_ls_R_factor_all          0.0487
_refine_ls_R_factor_gt           0.0461
_refine_ls_wR_factor_ref         0.1153
_refine_ls_wR_factor_gt          0.1140
_refine_ls_goodness_of_fit_ref   1.296
_refine_ls_restrained_S_all      1.296
_refine_ls_shift/su_max          0.001
_refine_ls_shift/su_mean         0.000

loop_
_atom_site_label
_atom_site_type_symbol
_atom_site_fract_x
_atom_site_fract_y
_atom_site_fract_z
_atom_site_U_iso_or_equiv
_atom_site_adp_type
_atom_site_occupancy
_atom_site_site_symmetry_order
_atom_site_calc_flag
_atom_site_refinement_flags_posn
_atom_site_refinement_flags_adp
_atom_site_refinement_flags_occupancy
_atom_site_disorder_assembly
_atom_site_disorder_group
Eu1 Eu 0.375000 0.57903(2) 0.375000 0.02350(10) Uani 1 2 d S T P . .
N1 N 0.4662(2) 0.65879(18) 0.34524(8) 0.0251(7) Uani 1 1 d . . . . .
C1 C 0.5170(3) 0.6915(2) 0.36696(10) 0.0279(9) Uani 1 1 d . . . . .
H1A H 0.540547 0.729522 0.356852 0.034 Uiso 1 1 calc R U . . .
H1B H 0.556404 0.660315 0.372858 0.034 Uiso 1 1 calc R U . . .
C2 C 0.4774(3) 0.7147(2) 0.39515(11) 0.0295(9) Uani 1 1 d . . . . .
H2A H 0.512624 0.738739 0.408281 0.035 Uiso 1 1 calc R U . . .
H2B H 0.437792 0.745689 0.389219 0.035 Uiso 1 1 calc R U . . .
N2 N 0.4446(2) 0.65957(18) 0.41270(8) 0.0254(8) Uani 1 1 d . . . . .
C3 C 0.3956(2) 0.6890(2) 0.43619(10) 0.0277(9) Uani 1 1 d . . . . .
H3A H 0.420701 0.727145 0.445580 0.033 Uiso 1 1 calc R U . . .
H3B H 0.386069 0.656237 0.452353 0.033 Uiso 1 1 calc R U . . .
C4 C 0.3224(3) 0.7112(2) 0.42248(11) 0.0291(9) Uani 1 1 d . . . . .
H4A H 0.289581 0.726192 0.439071 0.035 Uiso 1 1 calc R U . . .
H4B H 0.331646 0.749189 0.408944 0.035 Uiso 1 1 calc R U . . .
N4 N 0.2273(4) 0.3782(3) 0.30133(11) 0.0638(18) Uani 1 1 d . . . . .
H4 H 0.225299 0.380195 0.321301 0.077 Uiso 1 1 calc R U . . .
C5 C 0.5114(2) 0.6176(2) 0.32479(10) 0.0285(9) Uani 1 1 d . . . . .
H5C H 0.542356 0.587928 0.337264 0.034 Uiso 1 1 calc R U . . .
H5D H 0.544802 0.646309 0.312965 0.034 Uiso 1 1 calc R U . . .
N3 N 0.4120(2) 0.54182(19) 0.31509(8) 0.0271(8) Uani 1 1 d . . . . .
C6 C 0.4666(3) 0.5770(2) 0.30317(10) 0.0276(9) Uani 1 1 d . . . . .
C7 C 0.4852(3) 0.5778(2) 0.27220(11) 0.0306(10) Uani 1 1 d . . . . .
H7 H 0.525000 0.604022 0.265071 0.037 Uiso 1 1 calc R U . . .
C8 C 0.4450(3) 0.5401(2) 0.25244(10) 0.0304(10) Uani 1 1 d . . . . .
H8 H 0.455721 0.540779 0.231297 0.036 Uiso 1 1 calc R U . . .
C9 C 0.3880(2) 0.5005(2) 0.26364(10) 0.0246(9) Uani 1 1 d . . . . .
C10 C 0.3447(3) 0.4593(2) 0.24479(10) 0.0278(9) Uani 1 1 d . . . . .
H10 H 0.353205 0.459325 0.223477 0.033 Uiso 1 1 calc R U . . .
C11 C 0.2913(3) 0.4198(2) 0.25640(10) 0.0295(9) Uani 1 1 d . . . . .
H11 H 0.262804 0.392544 0.243368 0.035 Uiso 1 1 calc R U . . .
C12 C 0.2786(3) 0.4198(2) 0.28792(11) 0.0330(10) Uani 1 1 d . . . . .
C13 C 0.3178(3) 0.4606(2) 0.30687(10) 0.0322(10) Uani 1 1 d . . . . .
H13 H 0.306933 0.461060 0.328002 0.039 Uiso 1 1 calc R U . . .
C14 C 0.3733(3) 0.5015(2) 0.29550(10) 0.0249(8) Uani 1 1 d . . . . .
C15 C 0.1792(4) 0.3347(3) 0.28827(14) 0.0468(14) Uani 1 1 d . . . . .
O1 O 0.1731(2) 0.32659(18) 0.26202(9) 0.0418(9) Uani 1 1 d . . . . .
C16 C 0.1327(6) 0.2966(5) 0.31061(18) 0.106(4) Uani 1 1 d . . . . .
H16A H 0.085327 0.319054 0.313455 0.159 Uiso 1 1 calc R U . . .
H16B H 0.158528 0.293864 0.330146 0.159 Uiso 1 1 calc R U . . .
H16C H 0.123984 0.252259 0.302748 0.159 Uiso 1 1 calc R U . . .
C17 C 0.5037(2) 0.6215(3) 0.42769(10) 0.0300(9) Uani 1 1 d . . . . .
H17A H 0.484087 0.602652 0.446804 0.036 Uiso 1 1 calc R U . . .
H17B H 0.544440 0.651693 0.433106 0.036 Uiso 1 1 calc R U . . .
C18 C 0.5347(2) 0.5657(2) 0.40808(10) 0.0277(9) Uani 1 1 d . . . . .
O2 O 0.49486(19) 0.54675(16) 0.38618(7) 0.0308(7) Uani 1 1 d . . . . .
O3 O 0.59435(19) 0.54171(18) 0.41556(8) 0.0366(8) Uani 1 1 d . . . . .
O4 O 0.375000 0.4617(2) 0.375000 0.0520(15) Uani 1 2 d DS TU P . .
C19 C 0.3061(9) 0.4306(8) 0.3831(5) 0.089(4) Uani 0.5 1 d D U P . .
H19 H 0.281018 0.455025 0.398353 0.107 Uiso 0.5 1 calc R U P . .
O5 O 0.2663(5) 0.375000 0.375000 0.082(2) Uani 1 2 d DS TU P . .
O6 O 0.0712(3) 0.2265(2) 0.24892(11) 0.0553(11) Uani 1 1 d D . . . .
H6A H 0.098(4) 0.258(3) 0.2534(19) 0.083 Uiso 1 1 d D U . . .
H6B H 0.089(5) 0.199(3) 0.2374(16) 0.083 Uiso 1 1 d D U . . .
O7 O 0.125000 0.125000 0.2092(2) 0.087(3) Uani 1 2 d S T P . .
O8 O 0.141(3) 0.4237(13) 0.3591(7) 0.099(7) Uani 0.56(7) 1 d . U P A 1
O8X O 0.110(3) 0.4205(16) 0.3500(11) 0.093(8) Uani 0.44(7) 1 d . U P A 2
O9 O -0.125000 0.375000 0.3555(4) 0.074(4) Uani 0.75(3) 2 d S TU P B 1
O9X O -0.125000 0.375000 0.375000 0.040(7) Uani 0.50(5) 4 d S TU P B 2
O10 O -0.0144(12) 0.3800(9) 0.3264(8) 0.083(8) Uani 0.258(14) 1 d . U P C 1
O10X O -0.0152(15) 0.3659(9) 0.3537(9) 0.094(8) Uani 0.242(14) 1 d . U P C 2

loop_
_atom_site_aniso_label
_atom_site_aniso_U_11
_atom_site_aniso_U_22
_atom_site_aniso_U_33
_atom_site_aniso_U_23
_atom_site_aniso_U_13
_atom_site_aniso_U_12
Eu1 0.02489(16) 0.02166(16) 0.02396(16) 0.000 0.00064(12) 0.000
N1 0.0248(18) 0.0216(18) 0.0288(18) 0.0020(14) -0.0025(15) -0.0064(14)
C1 0.027(2) 0.024(2) 0.033(2) 0.0023(17) -0.0032(18) -0.0101(17)
C2 0.030(2) 0.026(2) 0.033(2) -0.0052(18) -0.0045(18) 0.0012(18)
N2 0.0237(18) 0.0273(19) 0.0252(17) -0.0023(14) -0.0022(14) 0.0045(15)
C3 0.026(2) 0.028(2) 0.029(2) -0.0070(17) -0.0030(17) 0.0043(17)
C4 0.031(2) 0.025(2) 0.032(2) -0.0074(18) -0.0042(19) 0.0086(18)
N4 0.095(4) 0.065(3) 0.031(2) -0.008(2) 0.015(3) -0.058(3)
C5 0.027(2) 0.029(2) 0.030(2) -0.0010(18) 0.0045(17) -0.0072(18)
N3 0.030(2) 0.0266(19) 0.0246(18) 0.0022(15) 0.0002(15) -0.0081(16)
C6 0.028(2) 0.024(2) 0.031(2) 0.0018(17) 0.0020(18) -0.0002(17)
C7 0.028(2) 0.031(2) 0.033(2) 0.0039(19) 0.0078(18) -0.0028(19)
C8 0.033(2) 0.033(2) 0.026(2) -0.0011(18) 0.0053(18) 0.0040(19)
C9 0.023(2) 0.022(2) 0.029(2) -0.0025(16) 0.0030(16) 0.0064(16)
C10 0.033(2) 0.024(2) 0.027(2) -0.0057(17) 0.0027(18) 0.0062(18)
C11 0.038(3) 0.021(2) 0.029(2) -0.0051(17) -0.0044(19) 0.0016(18)
C12 0.042(3) 0.024(2) 0.033(2) 0.0007(18) 0.003(2) -0.009(2)
C13 0.048(3) 0.024(2) 0.025(2) 0.0004(17) 0.002(2) -0.010(2)
C14 0.029(2) 0.0193(18) 0.026(2) 0.0001(15) -0.0002(18) -0.0002(17)
C15 0.055(3) 0.036(3) 0.049(3) -0.004(2) 0.013(3) -0.018(3)
O1 0.045(2) 0.0321(19) 0.048(2) -0.0022(16) -0.0081(17) -0.0114(16)
C16 0.145(9) 0.115(7) 0.059(5) -0.026(5) 0.034(5) -0.098(7)
C17 0.026(2) 0.036(2) 0.028(2) -0.0016(19) -0.0025(17) 0.007(2)
C18 0.025(2) 0.028(2) 0.030(2) 0.0075(17) 0.0044(18) 0.0044(17)
O2 0.0338(17) 0.0277(16) 0.0308(16) 0.0005(13) 0.0023(14) 0.0091(14)
O3 0.0272(17) 0.042(2) 0.0407(19) 0.0048(16) 0.0028(14) 0.0090(15)
O4 0.099(5) 0.023(2) 0.034(3) 0.000 -0.021(3) 0.000
C19 0.113(8) 0.058(7) 0.096(10) 0.005(7) -0.008(8) -0.006(6)
O5 0.096(5) 0.033(3) 0.118(6) 0.017(4) 0.000 0.000
O6 0.057(3) 0.043(2) 0.066(3) -0.005(2) -0.007(2) -0.028(2)
O7 0.134(8) 0.022(3) 0.106(6) 0.000 0.000 0.021(4)
O8 0.16(2) 0.057(7) 0.080(12) 0.006(8) -0.009(11) 0.005(12)
O8X 0.13(2) 0.057(8) 0.095(18) 0.003(12) 0.016(13) 0.005(13)
O9 0.092(7) 0.046(5) 0.083(9) 0.000 0.000 -0.005(5)
O9X 0.027(7) 0.015(6) 0.079(16) 0.000 0.000 0.000
O10 0.059(10) 0.017(8) 0.17(2) -0.020(11) 0.014(15) -0.005(7)
O10X 0.092(13) 0.008(8) 0.18(2) -0.006(11) 0.042(17) -0.002(8)

_geom_special_details            
; 
 All esds (except the esd in the dihedral angle between two l.s. planes) 
 are estimated using the full covariance matrix.  The cell esds are taken 
 into account individually in the estimation of esds in distances, angles 
 and torsion angles; correlations between esds in cell parameters are only 
 used when they are defined by crystal symmetry.  An approximate (isotropic) 
 treatment of cell esds is used for estimating esds involving l.s. planes. 
;

loop_
_geom_bond_atom_site_label_1
_geom_bond_atom_site_label_2
_geom_bond_distance
_geom_bond_site_symmetry_2
_geom_bond_publ_flag
Eu1 O2 2.322(3) 3 ?
Eu1 O2 2.322(3) . ?
Eu1 O4 2.388(5) . ?
Eu1 N2 2.651(4) 3 ?
Eu1 N2 2.651(4) . ?
Eu1 N1 2.660(4) 3 ?
Eu1 N1 2.660(4) . ?
Eu1 N3 2.823(4) . ?
Eu1 N3 2.823(4) 3 ?
N1 C5 1.478(6) . ?
N1 C1 1.484(5) . ?
N1 C4 1.495(6) 3 ?
C1 C2 1.508(6) . ?
C1 H1A 0.9900 . ?
C1 H1B 0.9900 . ?
C2 N2 1.486(6) . ?
C2 H2A 0.9900 . ?
C2 H2B 0.9900 . ?
N2 C17 1.477(6) . ?
N2 C3 1.488(6) . ?
C3 C4 1.525(6) . ?
C3 H3A 0.9900 . ?
C3 H3B 0.9900 . ?
C4 H4A 0.9900 . ?
C4 H4B 0.9900 . ?
N4 C15 1.368(7) . ?
N4 C12 1.389(6) . ?
N4 H4 0.8800 . ?
C5 C6 1.498(6) . ?
C5 H5C 0.9900 . ?
C5 H5D 0.9900 . ?
N3 C6 1.330(6) . ?
N3 C14 1.381(6) . ?
C6 C7 1.403(6) . ?
C7 C8 1.370(7) . ?
C7 H7 0.9500 . ?
C8 C9 1.399(6) . ?
C8 H8 0.9500 . ?
C9 C10 1.417(6) . ?
C9 C14 1.427(6) . ?
C10 C11 1.358(7) . ?
C10 H10 0.9500 . ?
C11 C12 1.406(7) . ?
C11 H11 0.9500 . ?
C12 C13 1.374(7) . ?
C13 C14 1.398(6) . ?
C13 H13 0.9500 . ?
C15 O1 1.172(7) . ?
C15 C16 1.509(9) . ?
C16 H16A 0.9800 . ?
C16 H16B 0.9800 . ?
C16 H16C 0.9800 . ?
C17 C18 1.532(6) . ?
C17 H17A 0.9900 . ?
C17 H17B 0.9900 . ?
C18 O3 1.232(6) . ?
C18 O2 1.264(6) . ?
O4 C19 1.444(12) . ?
O4 C19 1.444(12) 3 ?
C19 O5 1.389(12) . ?
C19 H19 0.9500 . ?
O6 H6A 0.83(2) . ?
O6 H6B 0.83(2) . ?
O9 O9 1.71(4) 3_455 ?

loop_
_geom_angle_atom_site_label_1
_geom_angle_atom_site_label_2
_geom_angle_atom_site_label_3
_geom_angle
_geom_angle_site_symmetry_1
_geom_angle_site_symmetry_3
_geom_angle_publ_flag
O2 Eu1 O2 147.11(17) 3 . ?
O2 Eu1 O4 73.56(8) 3 . ?
O2 Eu1 O4 73.56(8) . . ?
O2 Eu1 N2 66.28(11) 3 3 ?
O2 Eu1 N2 138.80(12) . 3 ?
O4 Eu1 N2 128.21(8) . 3 ?
O2 Eu1 N2 138.80(11) 3 . ?
O2 Eu1 N2 66.28(11) . . ?
O4 Eu1 N2 128.20(8) . . ?
N2 Eu1 N2 103.59(16) 3 . ?
O2 Eu1 N1 72.31(12) 3 3 ?
O2 Eu1 N1 130.49(11) . 3 ?
O4 Eu1 N1 127.61(8) . 3 ?
N2 Eu1 N1 68.59(12) 3 3 ?
N2 Eu1 N1 67.05(11) . 3 ?
O2 Eu1 N1 130.49(11) 3 . ?
O2 Eu1 N1 72.31(12) . . ?
O4 Eu1 N1 127.61(8) . . ?
N2 Eu1 N1 67.05(11) 3 . ?
N2 Eu1 N1 68.60(12) . . ?
N1 Eu1 N1 104.79(17) 3 . ?
O2 Eu1 N3 87.04(11) 3 . ?
O2 Eu1 N3 84.24(11) . . ?
O4 Eu1 N3 74.43(8) . . ?
N2 Eu1 N3 72.24(11) 3 . ?
N2 Eu1 N3 129.57(11) . . ?
N1 Eu1 N3 140.40(11) 3 . ?
N1 Eu1 N3 63.70(11) . . ?
O2 Eu1 N3 84.24(11) 3 3 ?
O2 Eu1 N3 87.04(11) . 3 ?
O4 Eu1 N3 74.43(8) . 3 ?
N2 Eu1 N3 129.57(11) 3 3 ?
N2 Eu1 N3 72.24(11) . 3 ?
N1 Eu1 N3 63.70(11) 3 3 ?
N1 Eu1 N3 140.41(11) . 3 ?
N3 Eu1 N3 148.86(15) . 3 ?
C5 N1 C1 107.6(3) . . ?
C5 N1 C4 110.3(4) . 3 ?
C1 N1 C4 107.8(3) . 3 ?
C5 N1 Eu1 107.3(2) . . ?
C1 N1 Eu1 110.0(3) . . ?
C4 N1 Eu1 113.7(3) 3 . ?
N1 C1 C2 112.0(4) . . ?
N1 C1 H1A 109.2 . . ?
C2 C1 H1A 109.2 . . ?
N1 C1 H1B 109.2 . . ?
C2 C1 H1B 109.2 . . ?
H1A C1 H1B 107.9 . . ?
N2 C2 C1 112.3(4) . . ?
N2 C2 H2A 109.1 . . ?
C1 C2 H2A 109.1 . . ?
N2 C2 H2B 109.1 . . ?
C1 C2 H2B 109.1 . . ?
H2A C2 H2B 107.9 . . ?
C17 N2 C2 109.8(4) . . ?
C17 N2 C3 109.5(3) . . ?
C2 N2 C3 107.2(3) . . ?
C17 N2 Eu1 107.4(3) . . ?
C2 N2 Eu1 109.4(3) . . ?
C3 N2 Eu1 113.6(3) . . ?
N2 C3 C4 111.3(4) . . ?
N2 C3 H3A 109.4 . . ?
C4 C3 H3A 109.4 . . ?
N2 C3 H3B 109.4 . . ?
C4 C3 H3B 109.4 . . ?
H3A C3 H3B 108.0 . . ?
N1 C4 C3 113.7(4) 3 . ?
N1 C4 H4A 108.8 3 . ?
C3 C4 H4A 108.8 . . ?
N1 C4 H4B 108.8 3 . ?
C3 C4 H4B 108.8 . . ?
H4A C4 H4B 107.7 . . ?
C15 N4 C12 130.0(5) . . ?
C15 N4 H4 115.0 . . ?
C12 N4 H4 115.0 . . ?
N1 C5 C6 113.5(4) . . ?
N1 C5 H5C 108.9 . . ?
C6 C5 H5C 108.9 . . ?
N1 C5 H5D 108.9 . . ?
C6 C5 H5D 108.9 . . ?
H5C C5 H5D 107.7 . . ?
C6 N3 C14 116.9(4) . . ?
C6 N3 Eu1 113.6(3) . . ?
C14 N3 Eu1 128.4(3) . . ?
N3 C6 C7 124.6(4) . . ?
N3 C6 C5 116.7(4) . . ?
C7 C6 C5 118.7(4) . . ?
C8 C7 C6 118.8(4) . . ?
C8 C7 H7 120.6 . . ?
C6 C7 H7 120.6 . . ?
C7 C8 C9 119.5(4) . . ?
C7 C8 H8 120.3 . . ?
C9 C8 H8 120.3 . . ?
C8 C9 C10 122.9(4) . . ?
C8 C9 C14 118.5(4) . . ?
C10 C9 C14 118.6(4) . . ?
C11 C10 C9 121.7(4) . . ?
C11 C10 H10 119.1 . . ?
C9 C10 H10 119.1 . . ?
C10 C11 C12 119.2(4) . . ?
C10 C11 H11 120.4 . . ?
C12 C11 H11 120.4 . . ?
C13 C12 N4 117.2(4) . . ?
C13 C12 C11 120.9(4) . . ?
N4 C12 C11 121.9(4) . . ?
C12 C13 C14 121.0(4) . . ?
C12 C13 H13 119.5 . . ?
C14 C13 H13 119.5 . . ?
N3 C14 C13 119.7(4) . . ?
N3 C14 C9 121.7(4) . . ?
C13 C14 C9 118.6(4) . . ?
O1 C15 N4 124.4(5) . . ?
O1 C15 C16 121.1(6) . . ?
N4 C15 C16 114.5(6) . . ?
C15 C16 H16A 109.5 . . ?
C15 C16 H16B 109.5 . . ?
H16A C16 H16B 109.5 . . ?
C15 C16 H16C 109.5 . . ?
H16A C16 H16C 109.5 . . ?
H16B C16 H16C 109.5 . . ?
N2 C17 C18 113.8(4) . . ?
N2 C17 H17A 108.8 . . ?
C18 C17 H17A 108.8 . . ?
N2 C17 H17B 108.8 . . ?
C18 C17 H17B 108.8 . . ?
H17A C17 H17B 107.7 . . ?
O3 C18 O2 125.7(4) . . ?
O3 C18 C17 117.7(4) . . ?
O2 C18 C17 116.5(4) . . ?
O3 C18 Eu1 159.1(4) . . ?
O2 C18 Eu1 34.5(2) . . ?
C17 C18 Eu1 82.2(2) . . ?
C18 O2 Eu1 127.5(3) . . ?
C19 O4 C19 128.0(16) . 3 ?
C19 O4 Eu1 116.0(8) . . ?
C19 O4 Eu1 116.0(8) 3 . ?
O5 C19 O4 138.0(17) . . ?
O5 C19 H19 111.0 . . ?
O4 C19 H19 111.0 . . ?
C19 O5 C19 117.3(18) . 4 ?
H6A O6 H6B 116(8) . . ?

loop_
_geom_torsion_atom_site_label_1
_geom_torsion_atom_site_label_2
_geom_torsion_atom_site_label_3
_geom_torsion_atom_site_label_4
_geom_torsion
_geom_torsion_site_symmetry_1
_geom_torsion_site_symmetry_2
_geom_torsion_site_symmetry_3
_geom_torsion_site_symmetry_4
_geom_torsion_publ_flag
C5 N1 C1 C2 -159.6(4) . . . . ?
C4 N1 C1 C2 81.3(4) 3 . . . ?
Eu1 N1 C1 C2 -43.1(4) . . . . ?
N1 C1 C2 N2 62.6(5) . . . . ?
C1 C2 N2 C17 71.9(5) . . . . ?
C1 C2 N2 C3 -169.3(4) . . . . ?
C1 C2 N2 Eu1 -45.8(4) . . . . ?
C17 N2 C3 C4 -163.2(4) . . . . ?
C2 N2 C3 C4 77.8(4) . . . . ?
Eu1 N2 C3 C4 -43.2(4) . . . . ?
N2 C3 C4 N1 52.8(5) . . . 3 ?
C1 N1 C5 C6 175.2(4) . . . . ?
C4 N1 C5 C6 -67.4(5) 3 . . . ?
Eu1 N1 C5 C6 56.9(4) . . . . ?
C14 N3 C6 C7 2.7(7) . . . . ?
Eu1 N3 C6 C7 -166.3(4) . . . . ?
C14 N3 C6 C5 -176.4(4) . . . . ?
Eu1 N3 C6 C5 14.6(5) . . . . ?
N1 C5 C6 N3 -50.1(6) . . . . ?
N1 C5 C6 C7 130.8(4) . . . . ?
N3 C6 C7 C8 0.1(7) . . . . ?
C5 C6 C7 C8 179.1(4) . . . . ?
C6 C7 C8 C9 -1.8(7) . . . . ?
C7 C8 C9 C10 -178.9(4) . . . . ?
C7 C8 C9 C14 0.6(7) . . . . ?
C8 C9 C10 C11 177.8(4) . . . . ?
C14 C9 C10 C11 -1.7(7) . . . . ?
C9 C10 C11 C12 0.0(7) . . . . ?
C15 N4 C12 C13 177.4(7) . . . . ?
C15 N4 C12 C11 -3.5(11) . . . . ?
C10 C11 C12 C13 2.2(8) . . . . ?
C10 C11 C12 N4 -176.9(5) . . . . ?
N4 C12 C13 C14 176.6(5) . . . . ?
C11 C12 C13 C14 -2.5(8) . . . . ?
C6 N3 C14 C13 176.6(4) . . . . ?
Eu1 N3 C14 C13 -16.3(6) . . . . ?
C6 N3 C14 C9 -3.8(6) . . . . ?
Eu1 N3 C14 C9 163.3(3) . . . . ?
C12 C13 C14 N3 -179.7(5) . . . . ?
C12 C13 C14 C9 0.7(7) . . . . ?
C8 C9 C14 N3 2.2(6) . . . . ?
C10 C9 C14 N3 -178.2(4) . . . . ?
C8 C9 C14 C13 -178.2(4) . . . . ?
C10 C9 C14 C13 1.4(6) . . . . ?
C12 N4 C15 O1 -1.7(13) . . . . ?
C12 N4 C15 C16 178.6(8) . . . . ?
C2 N2 C17 C18 -89.0(5) . . . . ?
C3 N2 C17 C18 153.7(4) . . . . ?
Eu1 N2 C17 C18 29.9(4) . . . . ?
N2 C17 C18 O3 163.4(4) . . . . ?
N2 C17 C18 O2 -19.2(6) . . . . ?
N2 C17 C18 Eu1 -23.1(3) . . . . ?
O3 C18 O2 Eu1 170.3(3) . . . . ?
C17 C18 O2 Eu1 -6.8(6) . . . . ?
C19 O4 C19 O5 -35.7(17) 3 . . . ?
Eu1 O4 C19 O5 144.3(17) . . . . ?
O4 C19 O5 C19 33.4(16) . . . 4 ?

loop_
_geom_hbond_atom_site_label_D
_geom_hbond_atom_site_label_H
_geom_hbond_atom_site_label_A
_geom_hbond_distance_DH
_geom_hbond_distance_HA
_geom_hbond_distance_DA
_geom_hbond_angle_DHA
_geom_hbond_site_symmetry_A
_geom_hbond_publ_flag
C2 H2A O8X 0.99 2.58 3.36(4) 135.4 16 yes
C3 H3B N3 0.99 2.60 3.173(6) 116.7 3 yes
N4 H4 O5 0.88 2.48 3.317(5) 159.6 . yes
N4 H4 O8 0.88 2.43 3.13(3) 136.5 . yes
N4 H4 O8X 0.88 2.58 3.14(4) 122.4 . yes
C5 H5C O2 0.99 2.46 3.075(6) 119.5 . yes
C11 H11 O1 0.95 2.26 2.871(6) 121.2 . yes
C13 H13 O2 0.95 2.53 3.261(6) 133.8 3 yes
C13 H13 O4 0.95 2.41 3.171(5) 137.3 . yes
C16 H16A O10 0.98 2.26 3.23(2) 170.4 . yes
C16 H16C O6 0.98 2.61 3.263(9) 124.4 . yes
C17 H17B O3 0.99 2.45 3.315(6) 146.2 14 yes
O6 H6A O1 0.83(2) 1.99(2) 2.810(5) 173(9) . yes
O6 H6B O7 0.83(2) 2.05(2) 2.876(7) 175(9) . yes

_refine_diff_density_max         1.479
_refine_diff_density_min         -0.928
_refine_diff_density_rms         0.114

_shelx_res_file                  
; 
TITL sb3 in Fddd 
    sb2.res 
    created by SHELXL-2018/1 at 20:16:42 on 20-Sep-2018 
REM SHELXT solution in Fddd: R1 0.098, Rweak 0.004, Alpha 0.038 
REM <I/s>   4.125 for  317 systematic absences,  Orientation as input 
REM Formula found by SHELXT:  C78 N25 O12 Eu2 
CELL  0.71073  18.1194  20.3557  43.9834   90.000   90.000   90.000 
ZERR    16      0.0003   0.0003   0.0007    0.000    0.000    0.000 
LATT  4 
SYMM 3/4-X, 3/4-Y, Z 
SYMM 3/4-X, Y, 3/4-Z 
SYMM X, 3/4-Y, 3/4-Z 
SFAC C H N O Eu 
  
UNIT 592 976 128 240 16 
SIZE 0.18 0.13 0.12 
TEMP -173 
  
ACTA 
CONF 
WPDB -1 
  
OMIT 1 3 1 
OMIT 0 4 8 
L.S. 8 
BOND $H 
LIST 4 
FMAP 2 
PLAN 10 
  
SIMU 0.02 O8 O8X O10 O10X O4 > O5 
SIMU 0.01 O9 O9X 
DELU O4 > O5 O9 O9X 
RIGU O4 > O5 O9 O9X 
ISOR 0.02 O9 O9X 
SADI 0.02 O4 C19 O5 C19 
  
EQIV $1 -x+3/4, y, -z+3/4 
EQIV $4 x+1/2, -y+5/4, -z+3/4 
EQIV $5 -x+5/4, -y+5/4, z 
HTAB C2 O8X_$4 
HTAB C3 N3_$1 
HTAB N4 O5 
HTAB N4 O8 
HTAB N4 O8X 
HTAB C5 O2 
HTAB C11 O1 
HTAB C13 O2_$1 
HTAB C13 O4 
HTAB C16 O10 
HTAB C16 O6 
HTAB C17 O3_$5 
HTAB O6 O1 
HTAB O6 O7 
  
CONN 9 EU1 
  
DFIX 0.83 0.02 O6 H6A O6 H6B 
  
REM  EXTI    0.000000  insig. 
WGHT    0.030300  296.745026 
FVAR       0.06298   0.51502   0.55730   0.74796 
EU1   5    0.375000    0.579035    0.375000    10.50000    0.02489    0.02166 = 
         0.02396    0.00000    0.00064    0.00000 
N1    3    0.466166    0.658790    0.345236    11.00000    0.02485    0.02157 = 
         0.02877    0.00197   -0.00250   -0.00639 
C1    1    0.516970    0.691476    0.366965    11.00000    0.02682    0.02442 = 
         0.03259    0.00226   -0.00317   -0.01011 
AFIX  23 
H1A   2    0.540547    0.729522    0.356852    11.00000   -1.20000 
H1B   2    0.556404    0.660315    0.372858    11.00000   -1.20000 
AFIX   0 
C2    1    0.477390    0.714725    0.395149    11.00000    0.03016    0.02565 = 
         0.03258   -0.00522   -0.00452    0.00119 
AFIX  23 
H2A   2    0.512624    0.738739    0.408281    11.00000   -1.20000 
H2B   2    0.437792    0.745689    0.389219    11.00000   -1.20000 
AFIX   0 
N2    3    0.444583    0.659575    0.412699    11.00000    0.02373    0.02732 = 
         0.02515   -0.00227   -0.00219    0.00453 
C3    1    0.395615    0.689000    0.436189    11.00000    0.02638    0.02832 = 
         0.02851   -0.00698   -0.00305    0.00427 
AFIX  23 
H3A   2    0.420701    0.727145    0.445580    11.00000   -1.20000 
H3B   2    0.386069    0.656237    0.452353    11.00000   -1.20000 
AFIX   0 
C4    1    0.322441    0.711204    0.422480    11.00000    0.03072    0.02501 = 
         0.03165   -0.00737   -0.00420    0.00864 
AFIX  23 
H4A   2    0.289581    0.726192    0.439071    11.00000   -1.20000 
H4B   2    0.331646    0.749189    0.408944    11.00000   -1.20000 
AFIX   0 
N4    3    0.227258    0.378222    0.301330    11.00000    0.09483    0.06529 = 
         0.03139   -0.00799    0.01488   -0.05782 
AFIX  43 
H4    2    0.225299    0.380195    0.321301    11.00000   -1.20000 
AFIX   0 
C5    1    0.511365    0.617564    0.324793    11.00000    0.02658    0.02906 = 
         0.02991   -0.00100    0.00446   -0.00716 
AFIX  23 
H5C   2    0.542356    0.587928    0.337264    11.00000   -1.20000 
H5D   2    0.544802    0.646309    0.312965    11.00000   -1.20000 
AFIX   0 
N3    3    0.411985    0.541818    0.315086    11.00000    0.03023    0.02658 = 
         0.02461    0.00222    0.00022   -0.00806 
C6    1    0.466596    0.577025    0.303167    11.00000    0.02758    0.02444 = 
         0.03069    0.00175    0.00202   -0.00018 
C7    1    0.485222    0.577809    0.272198    11.00000    0.02801    0.03094 = 
         0.03290    0.00387    0.00776   -0.00281 
AFIX  43 
H7    2    0.525000    0.604022    0.265071    11.00000   -1.20000 
AFIX   0 
C8    1    0.445002    0.540091    0.252437    11.00000    0.03264    0.03305 = 
         0.02550   -0.00115    0.00531    0.00403 
AFIX  43 
H8    2    0.455721    0.540779    0.231297    11.00000   -1.20000 
AFIX   0 
C9    1    0.388011    0.500544    0.263638    11.00000    0.02266    0.02219 = 
         0.02886   -0.00246    0.00297    0.00644 
C10   1    0.344672    0.459321    0.244788    11.00000    0.03318    0.02351 = 
         0.02673   -0.00566    0.00266    0.00621 
AFIX  43 
H10   2    0.353205    0.459325    0.223477    11.00000   -1.20000 
AFIX   0 
C11   1    0.291269    0.419817    0.256395    11.00000    0.03805    0.02119 = 
         0.02938   -0.00506   -0.00444    0.00156 
AFIX  43 
H11   2    0.262804    0.392544    0.243368    11.00000   -1.20000 
AFIX   0 
C12   1    0.278628    0.419775    0.287923    11.00000    0.04221    0.02421 = 
         0.03257    0.00072    0.00292   -0.00869 
C13   1    0.317758    0.460604    0.306869    11.00000    0.04763    0.02445 = 
         0.02450    0.00040    0.00161   -0.00977 
AFIX  43 
H13   2    0.306933    0.461060    0.328002    11.00000   -1.20000 
AFIX   0 
C14   1    0.373267    0.501482    0.295499    11.00000    0.02938    0.01926 = 
         0.02613    0.00012   -0.00022   -0.00016 
C15   1    0.179240    0.334699    0.288271    11.00000    0.05506    0.03588 = 
         0.04944   -0.00430    0.01295   -0.01836 
O1    4    0.173135    0.326587    0.262017    11.00000    0.04510    0.03215 = 
         0.04809   -0.00217   -0.00811   -0.01141 
C16   1    0.132689    0.296632    0.310613    11.00000    0.14487    0.11452 = 
         0.05944   -0.02570    0.03417   -0.09825 
AFIX 137 
H16A  2    0.085327    0.319054    0.313455    11.00000   -1.50000 
H16B  2    0.158528    0.293864    0.330146    11.00000   -1.50000 
H16C  2    0.123984    0.252259    0.302748    11.00000   -1.50000 
AFIX   0 
C17   1    0.503682    0.621492    0.427688    11.00000    0.02556    0.03647 = 
         0.02810   -0.00163   -0.00247    0.00663 
AFIX  23 
H17A  2    0.484087    0.602652    0.446804    11.00000   -1.20000 
H17B  2    0.544440    0.651693    0.433106    11.00000   -1.20000 
AFIX   0 
C18   1    0.534656    0.565723    0.408084    11.00000    0.02545    0.02792 = 
         0.02980    0.00752    0.00439    0.00445 
O2    4    0.494858    0.546748    0.386177    11.00000    0.03383    0.02773 = 
         0.03083    0.00045    0.00233    0.00912 
O3    4    0.594346    0.541712    0.415565    11.00000    0.02719    0.04191 = 
         0.04066    0.00476    0.00283    0.00897 
O4    4    0.375000    0.461706    0.375000    10.50000    0.09922    0.02284 = 
         0.03383    0.00000   -0.02076    0.00000 
C19   1    0.306136    0.430584    0.383138    10.50000    0.11338    0.05836 = 
         0.09571    0.00502   -0.00762   -0.00578 
AFIX  43 
H19   2    0.281018    0.455025    0.398353    10.50000   -1.20000 
AFIX   0 
O5    4    0.266252    0.375000    0.375000    10.50000    0.09612    0.03257 = 
         0.11850    0.01704    0.00000    0.00000 
O6    4    0.071233    0.226455    0.248917    11.00000    0.05703    0.04306 = 
         0.06583   -0.00480   -0.00697   -0.02764 
H6A   2    0.098056    0.257817    0.253413    11.00000   -1.50000 
H6B   2    0.089205    0.198786    0.237362    11.00000   -1.50000 
O7    4    0.125000    0.125000    0.209163    10.50000    0.13396    0.02233 = 
         0.10569    0.00000    0.00000    0.02051 
PART 1 
O8    4    0.140508    0.423686    0.359135    31.00000    0.15938    0.05671 = 
         0.07978    0.00621   -0.00851    0.00504 
PART 2 
O8X   4    0.109850    0.420498    0.349975   -31.00000    0.12770    0.05727 = 
         0.09477    0.00273    0.01567    0.00466 
PART 1 
O9    4   -0.125000    0.375000    0.355512    40.50000    0.09162    0.04585 = 
         0.08318    0.00000    0.00000   -0.00458 
PART 2 
O9X   4   -0.125000    0.375000    0.375000   -40.50000    0.02723    0.01495 = 
         0.07882    0.00000    0.00000    0.00000 
PART 1 
O10   4   -0.014357    0.379967    0.326357    20.50000    0.05949    0.01671 = 
         0.17219   -0.02029    0.01363   -0.00483 
PART 2 
O10X  4   -0.015186    0.365928    0.353657   -20.50000    0.09214    0.00813 = 
         0.18210   -0.00590    0.04179   -0.00227 
PART 0 
HKLF 4 
  
  
  
  
REM  sb3 in Fddd 
REM R1 =  0.0461 for    4373 Fo > 4sig(Fo)  and  0.0487 for all    4666 data 
REM    318 parameters refined using     57 restraints 
  
END 
  
WGHT      0.0303    296.7957 
  
REM Highest difference peak  1.479,  deepest hole -0.928,  1-sigma level  0.114 
Q1    1   0.0906  0.1234  0.2007  11.00000  0.05    1.48 
Q2    1   0.1250  0.1250  0.2228  10.50000  0.05    1.20 
Q3    1   0.3979  0.5685  0.3925  11.00000  0.05    1.00 
Q4    1   0.1891  0.4108  0.3044  11.00000  0.05    0.81 
Q5    1   0.3750  0.7580  0.3750  10.50000  0.05    0.78 
Q6    1   0.3526  0.5816  0.3946  11.00000  0.05    0.78 
Q7    1   0.3197  0.5806  0.3733  11.00000  0.05    0.78 
Q8    1   0.1485  0.2891  0.3134  11.00000  0.05    0.78 
Q9    1   0.2872  0.3833  0.3871  11.00000  0.05    0.72 
Q10   1   0.1409  0.3640  0.2935  11.00000  0.05    0.67 
;
_shelx_res_checksum              58044

#===END
_exptl_crystal_recrystallization_method 
'Re-crystallisation from solvent: acetonitrile/water'
